# Supplementary material for: Mobile Point-of-Care Device Using Molecularly Imprinted Polymer-Based Chemosensors Targeting Interleukin-1β Biomarker
Source: Biosensors (Basel). 2023 Dec 5;13(12):1013. doi: 10.3390/bios13121013 (PMC10741793; doi:10.3390/bios13121013)
Supplement: Supplementary file 1 [file biosensors-13-01013-s001.zip]

Archive with 1 entries (1 files):
- biosensors-2706744-supplementary.pdf
